# Supplementary material for: Suture-Mediated Patent Foramen Ovale Closure Using the NobleStitch EL: Results from a Hospital-Based HTA
Source: Int J Environ Res Public Health. 2022 Jun 27;19(13):7863. doi: 10.3390/ijerph19137863 (PMC9266135; doi:10.3390/ijerph19137863)
Supplement: Supplementary file 1 [file ijerph-19-07863-s001.zip]

Archive with 1 entries (1 files):
- ijerph-1718035-supplementary.pdf
